# Supplementary material for: Successful transcatheter edge-to-edge repair for atrial functional mitral regurgitation after surgical annuloplasty ring dehiscence: a case report
Source: Eur Heart J Case Rep. 2024 Aug 6;8(8):ytae396. doi: 10.1093/ehjcr/ytae396 (PMC11328528; doi:10.1093/ehjcr/ytae396)
Supplement: ytae396_Supplementary_Data [file ytae396_supplementary_data.zip]

Archive with 3 entries (3 files):
- Movie Clip C.mp4
- Movie-1.mp4
- Movie-2.mp4
